# Supplementary material for: Composite learning tracking control for underactuated marine surface vessels with output constraints
Source: PeerJ Comput Sci. 2022 Feb 3;8:e863. doi: 10.7717/peerj-cs.863 (PMC9044271; doi:10.7717/peerj-cs.863)
Supplement: Supplemental Information 1 [file peerj-cs-08-863-s001.zip]

Archive with 10 entries (6 files):
- source file/
- source file/case 1/
- source file/case 1/cometc.slx
- source file/case 1/parameter.m
- source file/case 2/
- source file/case 2/cometc.slx
- source file/case 2/parameter.m
- source file/case 3/
- source file/case 3/cometc.slx
- source file/case 3/parameter.m
