# Supplementary material for: Composite learning tracking control for underactuated marine surface vessels with output constraints
Source: PeerJ Comput Sci. 2022 Feb 3;8:e863. doi: 10.7717/peerj-cs.863 (PMC9044271; doi:10.7717/peerj-cs.863)
Supplement: Supplemental Information 1 [file peerj-cs-08-863-s001.zip › source file/case 1/parameter.m]

 clc;

m11=120*10^3;
m22=177.9*10^3;
m33=636*10^5;
d11=215*100;
d22=147*10^3;
d33=802*10^4;

%ÂË²¨Æ÷²ÎÊý
T1=0.8;
T2=0.3;
%rou0=0.0001;
rou0=10;
lam0=0;
%k1=1;
krou=0.4;
%k2=1;
ku=0.05;
ktheat=0.8;
kr=0.05;
garma1=10000;delta1=0.00001;
garma2=100;delta2=0.0001;
Ks=5;

%Ò»½×Âí¶û¿Æ·ò¸ÉÈÅ²ÎÊý(sea state1)
T=diag([1000,1000,1000]);
Psai=diag([700,700,700]);

%¿ØÖÆ±¥ºÍÏÞ
Ttr1=5;Ttr2=5;Ttr3=5;
up=[1.95217*10^4;3.52664*10^4;3.78807*10^5];
low=-[1.95217*10^4;3.52664*10^4;3.78807*10^5];

mup1=4.95217*10^4;
mup2=3.52664*10^4;
mup3=7.78807*10^5;

mlow1=-4.95217*10^4;
mlow2=-3.52664*10^4;
mlow3=-7.78807*10^5;


rup1=(7.95217*10^4)/6;
rup2=(3.52664*10^4)/6;
rup3=(7.78807*10^5)/6;

rlow1=-(4.95217*10^4)/6;
rlow2=-(3.52664*10^4)/6;
rlow3=-(7.78807*10^5)/6;
